# Supplementary material for: Effects of Timing of Microbial Exposure on Microbiome Assembly and Amphibian Immune Development
Source: Ecol Evol. 2026 Aug 2;16(8):e74063. doi: 10.1002/ece3.74063 (PMC13429884; doi:10.1002/ece3.74063)
Supplement: Supplementary file 2 — Table S1: File containing significantly different taxa identified from differential abundance analysis (ANCOM‐BC2). [file ECE3-16-e74063-s001.csv]

taxon	lfc_(Intercept)	lfc_TreatmentAMX_25	lfc_TreatmentAMX_5	lfc_TreatmentAMX	se_(Intercept)	se_TreatmentAMX_25	se_TreatmentAMX_5	se_TreatmentAMX	W_(Intercept)	W_TreatmentAMX_25	W_TreatmentAMX_5	W_TreatmentAMX	p_(Intercept)	p_TreatmentAMX_25	p_TreatmentAMX_5	p_TreatmentAMX	q_(Intercept)	q_TreatmentAMX_25	q_TreatmentAMX_5	q_TreatmentAMX	diff_(Intercept)	diff_TreatmentAMX_25	diff_TreatmentAMX_5	diff_TreatmentAMX	passed_ss_(Intercept)	passed_ss_TreatmentAMX_25	passed_ss_TreatmentAMX_5	passed_ss_TreatmentAMX	diff_robust_(Intercept)	diff_robust_TreatmentAMX_25	diff_robust_TreatmentAMX_5	diff_robust_TreatmentAMX	ASV	Kingdom	Phylum	Class	Order	Family	Genus	Species
TACGTAGGGTGCAAGCGTTGTCCGGAATTACTGGGCGTAAAGAGTTCGTAGGCGGTTTGTCGCGTCGTTTGTGAAAACCAGCAGCTCAACTGCTGGCTTGCAGGCGATACGGGCAGACTTGAGTACTGCAGGGGAGACTGGAATTCCTGGTGTAGCGGTGAAATGCGCAGATATCAGGAGGAACACCGGTGGCGAAGGCGGGTCTCTGGGCAGTAACTGACGCTGAGGAACGAAAGCGTGGGTAGCGAACAGG	-2.44499606600407	5.76623226587406	2.49212847863283	1.7732846573231	0.239915256326629	0.580349285090871	0.519391996058319	0.486926548096873	-10.1910820655581	9.93579627649784	4.79816496508546	3.64179087021213	3.73750511198385E-12	7.37690390983677E-12	2.77941594850441E-05	0.000845010763383285	4.85875664557901E-11	9.5899750827878E-11	0.000361324073305574	0.00338004305353314	TRUE	TRUE	TRUE	TRUE	TRUE	TRUE	TRUE	TRUE	TRUE	TRUE	TRUE	TRUE	TACGTAGGGTGCAAGCGTTGTCCGGAATTACTGGGCGTAAAGAGTTCGTAGGCGGTTTGTCGCGTCGTTTGTGAAAACCAGCAGCTCAACTGCTGGCTTGCAGGCGATACGGGCAGACTTGAGTACTGCAGGGGAGACTGGAATTCCTGGTGTAGCGGTGAAATGCGCAGATATCAGGAGGAACACCGGTGGCGAAGGCGGGTCTCTGGGCAGTAACTGACGCTGAGGAACGAAAGCGTGGGTAGCGAACAGG	Bacteria	Actinobacteriota	Actinobacteria	Corynebacteriales	Nocardiaceae	Rhodococcus	NA
TACAGAGGGTGCAAGCGTTAATCGGAATTACTGGGCGTAAAGCGCGCGTAGGTGGTTCGTTAAGTTGGATGTGAAAGCCCCGGGCTCAACCTGGGAACTGCATCCAAAACTGGCGAGCTAGAGTATGGTAGAGGGTGGTGGAATTTCCTGTGTAGCGGTGAAATGCGTAGATATAGGAAGGAACACCAGTGGCGAAGGCGACCACCTGGACTGATACTGACACTGAGGTGCGAAAGCGTGGGGAGCAAACAGG	-2.11449632732664	2.57444289058979	1.96987450792642	3.93444172528788	0.247679565079201	0.616300572097682	0.601971668512668	0.427960715126589	-8.53722561508246	4.17725215121454	3.27237079577768	9.19346469482388	4.47630312558308E-10	0.000186387562807972	0.00240281141982489	7.29961371567627E-11	5.3715637506997E-09	0.00205026319088769	0.0288337370378987	9.48949783037915E-10	TRUE	TRUE	TRUE	TRUE	TRUE	TRUE	FALSE	TRUE	TRUE	TRUE	FALSE	TRUE	TACAGAGGGTGCAAGCGTTAATCGGAATTACTGGGCGTAAAGCGCGCGTAGGTGGTTCGTTAAGTTGGATGTGAAAGCCCCGGGCTCAACCTGGGAACTGCATCCAAAACTGGCGAGCTAGAGTATGGTAGAGGGTGGTGGAATTTCCTGTGTAGCGGTGAAATGCGTAGATATAGGAAGGAACACCAGTGGCGAAGGCGACCACCTGGACTGATACTGACACTGAGGTGCGAAAGCGTGGGGAGCAAACAGG	Bacteria	Proteobacteria	Gammaproteobacteria	Pseudomonadales	Pseudomonadaceae	Pseudomonas	NA
TACGAAGGGGGCTAGCGTTGTTCGGAATTACTGGGCGTAAAGCGCACGTAGGCGGATTGTTAAGTTAGGGGTGAAATCCCAGGGCTCAACCCTGGAACTGCCTCTAATACTGGCAATCTCGAGTCCGAGAGAGGTGAGTGGAATTCCGAGTGTAGAGGTGAAATTCGTAGATATTCGGAGGAACACCAGTGGCGAAGGCGGCTCACTGGCTCGGTACTGACGCTGAGGTGCGAAAGCGTGGGGAGCAAACAGG	-0.986371726191115	1.17977695087793	0.406891602477532	2.6104794892227	0.211649257105376	0.378447137032974	0.448742560307924	0.37510359053984	-4.66040722127372	3.11741544704865	0.906737266459249	6.95935617535882	4.22049819808604E-05	0.00357696769484284	0.370575238672524	3.71178806045201E-08	0.000422049819808604	0.0321927092535856	1	4.45414567254241E-07	TRUE	TRUE	FALSE	TRUE	TRUE	TRUE	TRUE	TRUE	TRUE	TRUE	FALSE	TRUE	TACGAAGGGGGCTAGCGTTGTTCGGAATTACTGGGCGTAAAGCGCACGTAGGCGGATTGTTAAGTTAGGGGTGAAATCCCAGGGCTCAACCCTGGAACTGCCTCTAATACTGGCAATCTCGAGTCCGAGAGAGGTGAGTGGAATTCCGAGTGTAGAGGTGAAATTCGTAGATATTCGGAGGAACACCAGTGGCGAAGGCGGCTCACTGGCTCGGTACTGACGCTGAGGTGCGAAAGCGTGGGGAGCAAACAGG	Bacteria	Proteobacteria	Alphaproteobacteria	Rhizobiales	Rhizobiaceae	Aminobacter	aminovorans
TACGTAGGGTGCAAGCGTTAATCGGAATTACTGGGCGTAAAGCGTGCGCAGGCGGTTTTGTAAGACAGTGGTGAAATCCCCGGGCTCAACCTGGGAACTGCCATTGTGACTGCAAGGCTAGAGTGCGGCAGAGGGGGATGGAATTCCGCGTGTAGCAGTGAAATGCGTAGATATGCGGAGGAACACCGATGGCGAAGGCAATCCCCTGGGCCTGCACTGACGCTCATGCACGAAAGCGTGGGGAGCAAACAGG	-0.96724245378136	0.690077498394695	0.878760190779927	2.01556370733928	0.390018322354885	0.657191307245255	0.728245168807288	0.763011065075551	-2.47999234482438	1.05004051451516	1.20668179950874	2.64159171419055	0.0205478511020526	0.304158530392794	0.239314619287593	0.01429111945295	0.102739255510263	0.912475591178381	1	0.04287335835885	FALSE	FALSE	FALSE	TRUE	TRUE	TRUE	TRUE	TRUE	FALSE	FALSE	FALSE	TRUE	TACGTAGGGTGCAAGCGTTAATCGGAATTACTGGGCGTAAAGCGTGCGCAGGCGGTTTTGTAAGACAGTGGTGAAATCCCCGGGCTCAACCTGGGAACTGCCATTGTGACTGCAAGGCTAGAGTGCGGCAGAGGGGGATGGAATTCCGCGTGTAGCAGTGAAATGCGTAGATATGCGGAGGAACACCGATGGCGAAGGCAATCCCCTGGGCCTGCACTGACGCTCATGCACGAAAGCGTGGGGAGCAAACAGG	Bacteria	Proteobacteria	Gammaproteobacteria	Burkholderiales	Comamonadaceae	Comamonas	NA
TACGAAGGGGGCTAGCGTTGTTCGGAATTACTGGGCGTAAAGCGCACGTAGGCGGATATTTAAGTCAGGGGTGAAATCCCAGAGCTCAACTCTGGAACTGCCTTTGATACTGGGTATCTTGAGTATGGAAGAGGTAAGTGGAATTCCGAGTGTAGAGGTGAAATTCGTAGATATTCGGAGGAACACCAGTGGCGAAGGCGGCTTACTGGTCCATTACTGACGCTGAGGTGCGAAAGCGTGGGGAGCAAACAGG	-0.837471627922834	0.72209557797243	0.971225771121151	1.90822630041147	0.282114217627461	0.439823829883395	0.514635012167044	0.407258266053819	-2.96855520067668	1.64178366179902	1.88721277829792	4.68554344863633	0.00529450768028925	0.109343515146557	0.0672153015284005	3.91135719032027E-05	0.0370615537620248	0.53704140688106	0.739368316812405	0.000282745938140879	TRUE	FALSE	FALSE	TRUE	TRUE	FALSE	TRUE	TRUE	TRUE	FALSE	FALSE	TRUE	TACGAAGGGGGCTAGCGTTGTTCGGAATTACTGGGCGTAAAGCGCACGTAGGCGGATATTTAAGTCAGGGGTGAAATCCCAGAGCTCAACTCTGGAACTGCCTTTGATACTGGGTATCTTGAGTATGGAAGAGGTAAGTGGAATTCCGAGTGTAGAGGTGAAATTCGTAGATATTCGGAGGAACACCAGTGGCGAAGGCGGCTTACTGGTCCATTACTGACGCTGAGGTGCGAAAGCGTGGGGAGCAAACAGG	Bacteria	Proteobacteria	Alphaproteobacteria	Rhizobiales	Rhizobiaceae	Allorhizobium-Neorhizobium-Pararhizobium-Rhizobium	NA
TACGGAGGGTGCAAGCGTTACCCGGAATCACTGGGCGTAAAGGGCGTGTAGGCGGACACTTAAGTCTGGTTTTAAAGACTGCGGCTCAACCGCAGGGATGGACTGGATACTGGGTGTCTTGACCTCTGGAGAGAGAACTGGAATTCCTGGTGTAGCGGTGGAATGCGTAGATACCAGGAGGAACACCAATGGCGAAGGCAGGTTCTTGGACAGAAGGTGACGCTGAGGCGCGAAAGTGTGGGGAGCGAACCGG	-0.97313699961893	-0.56704195138085	0.728133520060446	3.24863504960795	0.447068975850061	0.611981226122647	0.657123555677304	0.650498021276864	-2.1767043838562	-0.92656755988003	1.10806181542214	4.99407368408469	0.0380923934996108	0.362069286843801	0.277262964718702	2.81864844641147E-05	0.142038559940082	0.912475591178381	1	0.000253678360177032	FALSE	FALSE	FALSE	TRUE	TRUE	TRUE	TRUE	TRUE	FALSE	FALSE	FALSE	TRUE	TACGGAGGGTGCAAGCGTTACCCGGAATCACTGGGCGTAAAGGGCGTGTAGGCGGACACTTAAGTCTGGTTTTAAAGACTGCGGCTCAACCGCAGGGATGGACTGGATACTGGGTGTCTTGACCTCTGGAGAGAGAACTGGAATTCCTGGTGTAGCGGTGGAATGCGTAGATACCAGGAGGAACACCAATGGCGAAGGCAGGTTCTTGGACAGAAGGTGACGCTGAGGCGCGAAAGTGTGGGGAGCGAACCGG	Bacteria	Deinococcota	Deinococci	Deinococcales	Deinococcaceae	Deinococcus	NA
TACGGAGGGTGCAAGCGTTATCCGGATTTATTGGGTTTAAAGGGTCCGTAGGCGGACTGATAAGTCAGTGGTGAAATCCGACAGCTTAACTGTCGAACTGCCATTGATACTGTTAGTCTTGAGTAAGGTTGAAGTGGCTGGAATAAGTAGTGTAGCGGTGAAATGCATAGATATTACTTAGAACACCAATTGCGAAGGCAGGTCACTAAGTCTTAACTGACGCTGATGGACGAAAGCGTGGGGAGCGAACAGG	-1.22294421171944	0.59181987899173	1.05363070892345	2.95127393195521	0.556277387503463	0.734248210793849	0.865277643777368	0.649511754718126	-2.19844314939338	0.806021547334614	1.21767933853442	4.54383451957077	0.0355096399850206	0.426370552553224	0.232533687081654	7.90389735353258E-05	0.142038559940082	0.912475591178381	1	0.000474233841211955	FALSE	FALSE	FALSE	TRUE	TRUE	TRUE	TRUE	TRUE	FALSE	FALSE	FALSE	TRUE	TACGGAGGGTGCAAGCGTTATCCGGATTTATTGGGTTTAAAGGGTCCGTAGGCGGACTGATAAGTCAGTGGTGAAATCCGACAGCTTAACTGTCGAACTGCCATTGATACTGTTAGTCTTGAGTAAGGTTGAAGTGGCTGGAATAAGTAGTGTAGCGGTGAAATGCATAGATATTACTTAGAACACCAATTGCGAAGGCAGGTCACTAAGTCTTAACTGACGCTGATGGACGAAAGCGTGGGGAGCGAACAGG	Bacteria	Bacteroidota	Bacteroidia	Flavobacteriales	Weeksellaceae	Elizabethkingia	NA
TACGAAGGGGGCTAGCGTTGCTCGGAATCACTGGGCGTAAAGGGCGCGTAGGCGGACTCTTAAGTCGGGGGTGAAAGCCCAGGGCTCAACCCTGGAATTGCCTTCGATACTGGGAGTCTTGAGTTCGGAAGAGGTTGGTGGAACTGCGAGTGTAGAGGTGAAATTCGTAGATATTCGCAAGAACACCGGTGGCGAAGGCGGCCAACTGGTCCGAAACTGACGCTGAGGCGCGAAAGCGTGGGGAGCAAACAGG	-0.987351383808149	0.829287829473784	0.637754156081692	2.29818573569368	0.235984063748067	0.441208385465244	0.48499201646572	0.414467417749701	-4.18397483341176	1.87958311036931	1.3149786685752	5.54491291057665	0.000218512663110658	0.0695932151225063	0.198161941384522	4.50192960201502E-06	0.00196661396799592	0.417559290735038	1	4.95212256221653E-05	TRUE	FALSE	FALSE	TRUE	FALSE	FALSE	TRUE	TRUE	FALSE	FALSE	FALSE	TRUE	TACGAAGGGGGCTAGCGTTGCTCGGAATCACTGGGCGTAAAGGGCGCGTAGGCGGACTCTTAAGTCGGGGGTGAAAGCCCAGGGCTCAACCCTGGAATTGCCTTCGATACTGGGAGTCTTGAGTTCGGAAGAGGTTGGTGGAACTGCGAGTGTAGAGGTGAAATTCGTAGATATTCGCAAGAACACCGGTGGCGAAGGCGGCCAACTGGTCCGAAACTGACGCTGAGGCGCGAAAGCGTGGGGAGCAAACAGG	Bacteria	Proteobacteria	Alphaproteobacteria	Rhizobiales	Beijerinckiaceae	Bosea	thiooxidans
TACGGAGGGAGCTAGCGTTGTTCGGAATTACTGGGCGTAAAGCGCACGTAGGCGGCTTTGTAAGTTAGAGGTGAAAGCCTGGAGCTCAACTCCAGAATTGCCTTTAAGACTGCATCGCTTGAATCCAGGAGAGGTGAGTGGAATTCCGAGTGTAGAGGTGAAATTCGTAGATATTCGGAAGAACACCAGTGGCGAAGGCGGCTCACTGGACTGGTATTGACGCTGAGGTGCGAAAGCGTGGGGAGCAAACAGG	-0.6072105533631	-0.947397019081861	-0.832602115263317	2.36913250259739	0.395510858599394	0.565489463311937	0.577187938977723	0.564239399481968	-1.53525634040337	-1.67535750981669	-1.44251474959433	4.19880728777982	0.138363823756579	0.107408281376212	0.162637986016929	0.000343052423505931	0.276727647513159	0.53704140688106	1	0.00171526211752966	FALSE	FALSE	FALSE	TRUE	TRUE	TRUE	FALSE	TRUE	FALSE	FALSE	FALSE	TRUE	TACGGAGGGAGCTAGCGTTGTTCGGAATTACTGGGCGTAAAGCGCACGTAGGCGGCTTTGTAAGTTAGAGGTGAAAGCCTGGAGCTCAACTCCAGAATTGCCTTTAAGACTGCATCGCTTGAATCCAGGAGAGGTGAGTGGAATTCCGAGTGTAGAGGTGAAATTCGTAGATATTCGGAAGAACACCAGTGGCGAAGGCGGCTCACTGGACTGGTATTGACGCTGAGGTGCGAAAGCGTGGGGAGCAAACAGG	Bacteria	Proteobacteria	Alphaproteobacteria	Sphingomonadales	Sphingomonadaceae	Sphingomonas	NA
